# Supplementary material for: The Impact of COPD on Hospitalized Patients with Diabetes: A Propensity Score Matched Analysis on Discharge Records
Source: Healthcare (Basel). 2022 May 11;10(5):885. doi: 10.3390/healthcare10050885 (PMC9140845; doi:10.3390/healthcare10050885)
Supplement: Supplementary file 1 [file healthcare-10-00885-s001.zip]

Archive with 1 entries (1 files):
- healthcare-1688176-supplementary.pdf
